# Supplementary material for: Targeting pancreatic cancer with combined inhibition of EGFR and RAF
Source: PLoS One. 2026 Apr 24;21(4):e0347843. doi: 10.1371/journal.pone.0347843 (PMC13108728; doi:10.1371/journal.pone.0347843)
Supplement: S1 File — (XLSX) [file pone.0347843.s008.xlsx]

## Sheet: 1A
proliferation (BrdU) Panc02 cells [absorbance at 450 nm]
	µM	LXH-254						LXH-254 + Erlo
	0.5	1.55903	1.46855	1.46349	1.5125	1.7806	1.56325	0.962799	1.03006	1.08113	0.963031	1.12142	1.32211
	1	1.63899	1.36931	1.54022	1.3773	1.51781	1.59975	1.2178	1.17216	1.03211	0.910286	1.03488	1.28118
	2	1.78316	1.21346	1.52454	1.19923	1.56131	1.46305	1.15759	0.995553	1.00724	0.699019	1.02667	0.959716
	4	1.58156	1.07224	1.2752	0.871851	1.16598	1.03712	0.893836	0.713038	0.753066	0.362202	0.529601	0.565112
	8	1.06934	0.438812	0.801798	0.337638	0.0968356	0.353323	0.52089	0.268251	0.410068	0.174758	0.156718	0.252441
	16	0.401979	0.124827	0.299093	0.0916894	0.0968356	0.123611	0.251348	0.0771963	0.260785	0.0754894	0.0695864	0.108901
	32	0.231998	0.0662469	0.160998	0.0538209	0.0439729	0.0627341	0.0565887	0.0227214	0.0106929	0.00236	-0.00065111	0.0199116

## Sheet: 1B 
proliferation (BrdU) Panc02 cells [absorbance at 450nm]
	Co	LXH [4 µM]	LXH+Erlo	Erlo
	1.39814	1.58156	0.893836	1.287
	1.45098	1.07224	0.713038	1.277
	1.6966	1.2752	0.753066	0.962
	1.53719	0.871851	0.362202	1.02717
	1.66718	1.16598	0.529601	1.17661
	1.61667	1.03712	0.565112	1.36067

## Sheet: 1C
cell death Panc02 [trypan blue positive cells %]
	Co	LXH [4 µM]	LXH+Erlo	Erlo
	15	34	62	21
	1	18	31	17
	2	27	45	28
	3	19	28	16
	6	25	29	10
	1	18	34	13
	1	23	20	7
	1	22	26	17
	1	12	21	15
	7	31	41	36
	5	20	25	10
	4	12	31	17
	3	21	24	13
	1	24	44	17
	6	33	41	27
	2	26	43	27
	2	32	33	13
	7	27	30	20
	11	28	58	53
	4	22	34	15
	7	37	56	30
	9	37	47	37
	8	38	50	37
	12	45	56	35
	6	33	29	21
	10	34	54	28

## Sheet: 2A
relative Expression of pEGFR/EGFR in Panc02 cells
	hours treatment with 1 µM LXH-254
	0	0.5	1	3	6	24
	8.78816	3.80701	10.1918	1.85628	2.14875	0.877034
	2.45352	1.81374	1.32983	1.63923	1.14923	0.96651
	3.22811	2.74939	1.09172	1.83451	3.76372	1.20756
	2.23604	3.03365	2.37448	2.06783	1.08431	0.967829

## Sheet: 2B 
relative Expression of pMek/Mek in Panc02 cells
	treatment with 1 µM LXH-254 [h]
	0	0.5	1	3	6	24
	1.5406	0.292912	0.14277	0.0842127	0.124165	0.216653
	0.920719	0.256195	0.130777	0.150406	0.145389	0.234674
	1.23206	0.0843851	0.080192	0.0498539	0.0417342	0.204762
	1.17097	0.429605	0.219911	0.211947	0.273238	0.261558

## Sheet: 2C 
relative Expression of pERK/ERK in Panc02 cells
	treatment with 1 µM LXH-254 [h]
	0	0.5	1	3	6	24
	5.27385	0.0488872	0.0277459	0.0362575	0.0637421	0.0866883
	6.80736	0.27839	0.078407	0.112414	0.097374	0.454534
	4.43324	0.0357373	0.0134681	0.010145	0.0303461	0.141845
	2.46057	0.179175	0.0370592	0.0592872	0.0643869	0.114472

## Sheet: 2D
relative Expression of pEGFR/EGFR in Panc02 cells
	treatment with 1 µM erlotinib [h]
	0	0.5	1	3	6	24
	3.53505	0.621299	0.721856	1.06441	0.831695	0.322699
	4.93233	1.79131	1.96198	1.65349	1.75973	3.37012
	4.11408	0.534873	0.677633	0.82165	1.24514	1.54673
	0.927806	0.057898	0.0617577	0.0879973	0.19853	0.201597

## Sheet: 2E 
relative Expression of pMek/Mek in Panc02 cells
	treatment with 1 µM erlotinib [h]
	0	0.5	1	3	6	24
	0.999186	1.01306	0.337106	0.278017	0.273295	0.301799
	1.08927	0.476263	0.128746	0.0874712	0.265223	0.0752661
	0.839726	0.891058	0.264079	0.127525	0.144828	0.071505
	0.916008	0.378299	0.274788	0.130948	0.104085	0.0421298

## Sheet: 2F
relative Expression of pERK/ERK in Panc02 cells
	treatment with 1 µM erlotinib [h]
	0	0.5	1	3	6	24
	2.92741	3.22752	0.3368	0.111611	0.113361	0.269623
	2.17268	0.516508	0.0633769	0.0413483	0.132996	0.0567567
	1.06394	1.44053	0.277843	0.0696235	0.0559662	-0.00135475
	1.28734	0.625376	0.605502	0.0750052	0.0848221	0.0355288

## Sheet: 2G 
relative Expression of pEGFR/EGFR in Panc02 cells
	Concentration of erlotinib and LXH-254 [1h treatment]
	Co	Erlo 0.1	Erlo 1	Erlo 10	LXH 0.1	LXH 1	LXH 10
	7.58237	2.71558	2.01706	1.33675	2.67636	5.27239	3.52721
	2.07518	0.611609	1.01623	0.219486	1.2387	2.55477	3.00496
	3.82594	2.16008	0.98069	0.452885	3.24344	2.87809	0.848742

[truncated: 39 more sheets: 2h , 2i, 2J , 2H, 2L, 3A-D, 3E, 3F , 3G, 4A, 4B, 4C, 4D, S1A , S1B, S1D , S1E, S2A, S2B, S2C …]
